# Supplementary material for: The Improvement of Air Quality and Associated Mortality during the COVID-19 Lockdown in One Megacity of China: An Empirical Strategy
Source: Int J Environ Res Public Health. 2021 Aug 18;18(16):8702. doi: 10.3390/ijerph18168702 (PMC8391611; doi:10.3390/ijerph18168702)
Supplement: Supplementary file 1 [file ijerph-18-08702-s001.zip]

Archive with 1 entries (1 files):
- ijerph-1275889-supplementary.pdf
